# Supplementary material for: New Chemotypes for the Inhibition of (p)ppGpp Synthesis in the Quest for New Antimicrobial Compounds
Source: Molecules. 2022 May 12;27(10):3097. doi: 10.3390/molecules27103097 (PMC9143738; doi:10.3390/molecules27103097)
Supplement: Supplementary file 1 [file molecules-27-03097-s001.zip]

Archive with 1 entries (1 files):
- molecules-1713304-supplementary.pdf
